# Supplementary material for: Disease Burden and Unmet Medical Needs in Patients with Ulcerative Colitis in Greece: A Cross-Sectional Patient Survey
Source: Med Sci (Basel). 2025 Aug 8;13(3):117. doi: 10.3390/medsci13030117 (PMC12371981; doi:10.3390/medsci13030117)
Supplement: Supplementary file 1 [file medsci-13-00117-s001.zip]

Archive with 1 entries (1 files):
- medsci-3776475-supplementary.pdf
